# Supplementary material for: Rational-Based Discovery of Novel β-Carboline Derivatives as Potential Antimalarials: From In Silico Identification of Novel Targets to Inhibition of Experimental Cerebral Malaria
Source: Pathogens. 2022 Dec 13;11(12):1529. doi: 10.3390/pathogens11121529 (PMC9781199; doi:10.3390/pathogens11121529)
Supplement: Supplementary file 1 [file pathogens-11-01529-s001.zip]

Archive with 1 entries (1 files):
- pathogens-2082724-supplementary.pdf
